# Supplementary material for: Low-Cost Laser-Acoustic PVC Identification System Based on a Simple Neural Network
Source: Sensors (Basel). 2022 Oct 21;22(20):8035. doi: 10.3390/s22208035 (PMC9607310; doi:10.3390/s22208035)
Supplement: Supplementary file 1 [file sensors-22-08035-s001.zip]

Archive with 2 entries (2 files):
- Audio S1 Office Ambient.flac
- Video S2 Fast framing.mp4
